# Supplementary material for: Mammal Molar Size Ratios and the Inhibitory Cascade at the Intraspecific Scale
Source: Integr Org Biol. 2020 Jul 24;2(1):obaa020. doi: 10.1093/iob/obaa020 (PMC7750983; doi:10.1093/iob/obaa020)
Supplement: obaa020_Supplementary_Data [file obaa020_supplementary_data.xlsx]

## Sheet: SI_Table1_AreasBySample
SI Table 1. Samples of molar area ratios used to study the ICM.
				M2/M1 Area			M3/M1 Area
Order	Species	Within-Species Sample	N	Mean	SD	CV	Mean	SD	CV	Reference
Carnivora	Nyctereutes procyonoides	Chiburi	36	0.47	0.03	6.38	0.04	0.04	100	Asahara 2014
Carnivora	Nyctereutes procyonoides	Gifu	153	0.49	0.04	8.16	0.1	0.04	40	Asahara 2014
Carnivora	Nyctereutes procyonoides	Hokkaido	49	0.43	0.03	6.98	0.07	0.06	85.71	Asahara 2014
Carnivora	Nyctereutes procyonoides	Miyazake	5	0.5	0.05	10	0.1	0.01	10	Asahara 2014
Carnivora	Nyctereutes procyonoides	Niigata	9	0.47	0.06	12.77	0.08	0.05	62.5	Asahara 2014
Carnivora	Nyctereutes procyonoides	Shimane	21	0.51	0.02	3.92	0.11	0.05	45.45	Asahara 2014
Primates	Cebus libidinosus libidinosus	female	30	0.88	0.03	3.87	0.59	0.05	8.34	Roseman and Delezene 2019
Primates	Cebus libidinosus libidinosus	male	34	0.88	0.04	4.14	0.59	0.06	10.87	Roseman and Delezene 2019
Primates	Cercopithecus cephus cephus	female	23	1.31	0.09	7.05	1.18	0.11	9.4	Roseman and Delezene 2019
Primates	Cercopithecus cephus cephus	male	48	1.28	0.07	5.68	1.17	0.09	7.68	Roseman and Delezene 2019
Primates	Cercopithecus pogonias grayi	female	27	1.39	0.09	6.7	1.26	0.12	9.71	Roseman and Delezene 2019
Primates	Cercopithecus pogonias grayi	male	32	1.34	0.07	4.95	1.23	0.08	6.7	Roseman and Delezene 2019
Primates	Gorilla gorilla gorilla	female	32	1.23	0.08	6.23	1.14	0.07	6.32	Roseman and Delezene 2019
Primates	Gorilla gorilla gorilla	male	45	1.26	0.08	5.99	1.21	0.11	8.99	Roseman and Delezene 2019
Primates	Hylobates lar carpenteri	female	16	1.14	0.08	6.86	1.11	0.09	8.56	Roseman and Delezene 2019
Primates	Hylobates lar carpenteri	male	16	1.17	0.08	6.67	1.15	0.1	8.93	Roseman and Delezene 2019
Primates	Macaca fascicularis fascicularis	female	28	1.38	0.06	4.07	1.54	0.14	8.91	Roseman and Delezene 2019
Primates	Macaca fascicularis fascicularis	male	33	1.37	0.09	6.32	1.58	0.12	7.56	Roseman and Delezene 2019
Primates	Macaca fuscata	Aomori female	22	1.38	0.09	6.52	1.79	0.17	9.5	Asahara and Nishioka 2017
Primates	Macaca fuscata	Aomori male	15	1.39	0.11	7.91	1.85	0.14	7.57	Asahara and Nishioka 2017
Primates	Macaca fuscata	Fukui female	8	1.44	0.06	4.17	1.9	0.18	9.47	Asahara and Nishioka 2017
Primates	Macaca fuscata	Fukui male	9	1.43	0.07	4.9	1.92	0.14	7.29	Asahara and Nishioka 2017
Primates	Macaca fuscata	Hakusan female	8	1.39	0.08	5.76	1.89	0.13	6.88	Asahara and Nishioka 2017
Primates	Macaca fuscata	Hakusan male	10	1.47	0.09	6.12	1.95	0.12	6.15	Asahara and Nishioka 2017
Primates	Macaca fuscata	Kochi female	9	1.39	0.08	5.76	1.88	0.14	7.45	Asahara and Nishioka 2017
Primates	Macaca fuscata	Kochi male	18	1.4	0.1	7.14	2	0.14	7	Asahara and Nishioka 2017
Primates	Macaca fuscata	Koga female	9	1.4	0.05	3.57	1.88	0.07	3.72	Asahara and Nishioka 2017
Primates	Macaca fuscata	Koga male	4	1.41	0.08	5.67	1.94	0.06	3.09	Asahara and Nishioka 2017
Primates	Macaca fuscata	Kyoto female	10	1.5	0.12	8	1.87	0.14	7.49	Asahara and Nishioka 2017
Primates	Macaca fuscata	Kyoto male	10	1.57	0.12	7.64	1.99	0.15	7.54	Asahara and Nishioka 2017
Primates	Macaca fuscata	Nagano female	21	1.41	0.08	5.67	1.88	0.14	7.45	Asahara and Nishioka 2017
Primates	Macaca fuscata	Nagano male	20	1.44	0.09	6.25	1.93	0.14	7.25	Asahara and Nishioka 2017
Primates	Macaca fuscata	Shimane female	19	1.42	0.1	7.04	1.82	0.15	8.24	Asahara and Nishioka 2017
Primates	Macaca fuscata	Shimane male	16	1.42	0.07	4.93	1.83	0.13	7.1	Asahara and Nishioka 2017
Primates	Macaca fuscata	Shizuoka female	9	1.5	0.1	6.67	1.94	0.13	6.7	Asahara and Nishioka 2017
Primates	Macaca fuscata	Shizuoka male	14	1.46	0.06	4.11	1.92	0.17	8.85	Asahara and Nishioka 2017
Primates	Macaca fuscata	Takasakiyama female	3	1.58	0.04	2.53	2.12	0.23	10.85	Asahara and Nishioka 2017
Primates	Macaca fuscata	Takasakiyama male	9	1.49	0.11	7.38	2.01	0.19	9.45	Asahara and Nishioka 2017
Primates	Macaca fuscata	Tochigi female	15	1.41	0.1	7.09	1.83	0.15	8.2	Asahara and Nishioka 2017
Primates	Macaca fuscata	Tochigi male	13	1.4	0.07	5	1.82	0.11	6.04	Asahara and Nishioka 2017
Primates	Macaca fuscata	Tottori female	9	1.5	0.07	4.67	1.87	0.17	9.09	Asahara and Nishioka 2017
Primates	Macaca fuscata	Tottori male	11	1.49	0.08	5.37	1.9	0.17	8.95	Asahara and Nishioka 2017
Primates	Macaca fuscata	Yakshima female	19	1.54	0.11	7.14	2.04	0.1	4.9	Asahara and Nishioka 2017
Primates	Macaca fuscata	Yakshima male	20	1.55	0.13	8.39	2.07	0.16	7.73	Asahara and Nishioka 2017
Primates	Pan troglodytes troglodytes	female	43	1.12	0.07	6.58	1.02	0.11	11.03	Roseman and Delezene 2019
Primates	Pan troglodytes troglodytes	male	31	1.14	0.08	6.93	1.08	0.1	9.03	Roseman and Delezene 2019
Primates	Pongo pygmaeus	female	16	1.12	0.08	6.73	1.02	0.1	10.22	Roseman and Delezene 2019
Primates	Pongo pygmaeus	male	16	1.17	0.08	6.58	1.1	0.1	9.42	Roseman and Delezene 2019
Rodentia	Anchitheriomys suevicus	unknown	3	0.87	0.01	1.65	0.72	0.03	4.25	Labonne et al. 2012
Rodentia	Apodemus argenteus	Ashiu	50	0.7	0.04	5.71	0.46	0.03	6.52	Asahara 2017
Rodentia	Apodemus argenteus	Azumi	26	0.71	0.05	7.04	0.46	0.05	10.87	Asahara 2017
Rodentia	Apodemus argenteus	Biei	13	0.69	0.04	5.8	0.46	0.05	10.87	Asahara 2017
Rodentia	Apodemus argenteus	Dogo	24	0.7	0.05	7.14	0.44	0.04	9.09	Asahara 2017
Rodentia	Apodemus argenteus	Ishizuchi	6	0.75	0.07	9.33	0.47	0.03	6.38	Asahara 2017
Rodentia	Apodemus argenteus	Kagamino	16	0.7	0.07	10	0.46	0.05	10.87	Asahara 2017
Rodentia	Apodemus argenteus	Kaminokuni	11	0.7	0.03	4.29	0.45	0.03	6.67	Asahara 2017
Rodentia	Apodemus argenteus	Makiosan	50	0.71	0.05	7.04	0.49	0.04	8.16	Asahara 2017
Rodentia	Apodemus argenteus	Nishinoshima	22	0.7	0.05	7.14	0.45	0.04	8.89	Asahara 2017
Rodentia	Apodemus argenteus	Sado Island	8	0.69	0.03	4.35	0.47	0.05	10.64	Asahara 2017
Rodentia	Apodemus argenteus	Shari	11	0.71	0.04	5.63	0.45	0.05	11.11	Asahara 2017
Rodentia	Apodemus argenteus	Tanegashima Island	2	0.62	0.03	4.84	0.41	0.07	17.07	Asahara 2017
Rodentia	Apodemus argenteus	Tsushima Island	40	0.71	0.04	5.63	0.47	0.04	8.51	Asahara 2017
Rodentia	Apodemus argenteus	Yakushima Island	3	0.71	0.07	9.86	0.5	0.03	6	Asahara 2017
Rodentia	Apodemus argenteus	Yamagata	22	0.7	0.04	5.71	0.46	0.04	8.7	Asahara 2017
Rodentia	Apodemus speciosus	Ashiu	34	0.74	0.03	4.05	0.47	0.03	6.38	Asahara 2017
Rodentia	Apodemus speciosus	Chiburi	25	0.75	0.03	4	0.42	0.02	4.76	Asahara 2017
Rodentia	Apodemus speciosus	Chokai	11	0.76	0.03	3.95	0.5	0.05	10	Asahara 2017
Rodentia	Apodemus speciosus	Dogo	34	0.7	0.03	4.29	0.41	0.03	7.32	Asahara 2017
Rodentia	Apodemus speciosus	Fukuejima	2	0.72	0.03	4.17	0.46	0.03	6.52	Asahara 2017
Rodentia	Apodemus speciosus	Higashi Tagawa	9	0.74	0.05	6.76	0.47	0.02	4.26	Asahara 2017
Rodentia	Apodemus speciosus	Iki Island	10	0.7	0.05	7.14	0.44	0.05	11.36	Asahara 2017
Rodentia	Apodemus speciosus	Ina	26	0.75	0.03	4	0.47	0.03	6.38	Asahara 2017
Rodentia	Apodemus speciosus	Kagamino	16	0.74	0.04	5.41	0.46	0.04	8.7	Asahara 2017
Rodentia	Apodemus speciosus	Kaminokuni	10	0.73	0.02	2.74	0.47	0.03	6.38	Asahara 2017
Rodentia	Apodemus speciosus	Kisofukushima	25	0.76	0.04	5.26	0.49	0.05	10.2	Asahara 2017
Rodentia	Apodemus speciosus	Kouzushima	21	0.74	0.03	4.05	0.48	0.03	6.25	Asahara 2017
Rodentia	Apodemus speciosus	Makiosan	67	0.73	0.04	5.48	0.46	0.03	6.52	Asahara 2017
Rodentia	Apodemus speciosus	Miyakejima	19	0.74	0.03	4.05	0.44	0.03	6.82	Asahara 2017
Rodentia	Apodemus speciosus	Nagasaki	4	0.69	0.04	5.8	0.44	0.02	4.55	Asahara 2017
Rodentia	Apodemus speciosus	Nakanoshima	30	0.77	0.04	5.19	0.44	0.05	11.36	Asahara 2017
Rodentia	Apodemus speciosus	Nakanoshima	82	0.72	0.03	4.17	0.46	0.03	6.52	Asahara 2017
Rodentia	Apodemus speciosus	Nijima	40	0.72	0.03	4.17	0.45	0.03	6.67	Asahara 2017
Rodentia	Apodemus speciosus	Nishinoshima	27	0.75	0.04	5.33	0.46	0.04	8.7	Asahara 2017
Rodentia	Apodemus speciosus	Oshima	23	0.71	0.03	4.23	0.43	0.02	4.65	Asahara 2017
Rodentia	Apodemus speciosus	Sado Island	14	0.72	0.02	2.78	0.45	0.04	8.89	Asahara 2017
Rodentia	Apodemus speciosus	Shodoshima Island	4	0.72	0.03	4.17	0.46	0.04	8.7	Asahara 2017
Rodentia	Apodemus speciosus	Tanegashima Island	29	0.72	0.04	5.56	0.44	0.03	6.82	Asahara 2017
Rodentia	Apodemus speciosus	Tsushima Island	41	0.72	0.03	4.17	0.41	0.03	7.32	Asahara 2017
Rodentia	Apodemus speciosus	Yakushima Island	30	0.73	0.03	4.11	0.43	0.03	6.98	Asahara 2017
Rodentia	Castor fiber	unknown	9	0.94	0.11	11.37	0.69	0.08	11.74	Labonne et al. 2012
Rodentia	Castor fiber plicidens	unknown	2	0.99	0.04	3.66	0.82	0.26	31.21	Labonne et al. 2012
Rodentia	Chionomys nivalis	unknown	21	0.56	0.03	5.67	0.49	0.04	7.94	Labonne et al. 2012
Rodentia	Citellus citellus	unknown	9	1.16	0.09	7.97	1.39	0.13	9.16	Labonne et al. 2012
Rodentia	Clethrionomys glareolus	unknown	29	0.59	0.03	4.92	0.46	0.03	7.17	Labonne et al. 2012
Rodentia	Cricetulus migratorius	unknown	4	0.87	0.08	8.84	0.67	0.05	7.53	Labonne et al. 2012
Rodentia	Cricetus angustidens	unknown	2	0.98	0.15	15.17	0.91	0.1	11	Labonne et al. 2012
Rodentia	Cricetus cricetus	unknown	13	1.15	0.12	10.64	1.05	0.11	10.56	Labonne et al. 2012
Rodentia	Cricetus kormosi	unknown	3	1.03	0.02	2.34	0.94	0.01	0.88	Labonne et al. 2012
Rodentia	Cricetus polgardiensis	unknown	3	0.8	0.08	10.52	0.66	0.05	8.16	Labonne et al. 2012
Rodentia	Dicrostonyx antiquitatis	unknown	5	0.57	0.05	8.49	0.44	0.05	11.15	Labonne et al. 2012
Rodentia	Dicrostonyx groenlandicus	unknown	22	0.58	0.03	5.02	0.49	0.04	7.62	Labonne et al. 2012
Rodentia	Dicrostonyx torquatus	unknown	5	0.55	0.04	7.57	0.5	0.07	13.25	Labonne et al. 2012
Rodentia	Eliomys lusitanicus	unknown	3	1.15	0.11	9.99	0.8	0	0.58	Labonne et al. 2012
Rodentia	Eliomys quercinus	unknown	12	1.03	0.06	6.17	0.82	0.07	8.38	Labonne et al. 2012
Rodentia	Eomys ebnatensis	unknown	3	0.93	0.03	3.5	0.62	0.02	3.04	Labonne et al. 2012
Rodentia	Eomys quercy	unknown	2	0.93	0.03	3.2	0.68	0.12	18.27	Labonne et al. 2012
Rodentia	Hattomys gargantua	unknown	5	0.78	0.14	17.23	0.69	0.21	30.87	Labonne et al. 2012
Rodentia	Hattomys nazarii-gargantua	unknown	2	0.82	0.1	11.9	0.84	0.17	20.51	Labonne et al. 2012
Rodentia	Keramidomys carpathicus	unknown	2	0.88	0.04	4.98	0.58	0.02	4.12	Labonne et al. 2012
Rodentia	Lagurus lagurus	unknown	6	0.52	0.03	6.38	0.48	0.04	7.37	Labonne et al. 2012
Rodentia	Marmota marmota	unknown	9	1.14	0.07	6.42	1.33	0.19	14.1	Labonne et al. 2012
Rodentia	Megacricetodon aff bavaricus	unknown	2	0.93	0.04	4.56	0.6	0.01	1.3	Labonne et al. 2012
Rodentia	Mesocricetus auratus	unknown	4	1.18	0.13	11.12	1.27	0.22	17.17	Labonne et al. 2012
Rodentia	Micromys minutus	unknown	2	0.68	0.09	12.88	0.31	0.07	21.58	Labonne et al. 2012
Rodentia	Microtus agrestis	unknown	32	0.52	0.03	5.27	0.43	0.05	11.15	Labonne et al. 2012
Rodentia	Microtus arvalis	unknown	31	0.51	0.03	5.63	0.41	0.03	7.49	Labonne et al. 2012
Rodentia	Microtus brecciensis	unknown	3	0.51	0.04	7.12	0.48	0.14	29.75	Labonne et al. 2012
Rodentia	Mimomys newtoni	unknown	4	0.6	0.12	20.58	0.49	0.1	20.19	Labonne et al. 2012
Rodentia	Mus musculus	unknown	2	0.73	0.01	1.66	0.34	0.07	19.73	Labonne et al. 2012
Rodentia	Muscardinus avellanarius	unknown	3	0.92	0.08	8.35	0.61	0.04	6.66	Labonne et al. 2012
Rodentia	Myoxus glis	unknown	14	1.12	0.06	5.44	0.85	0.1	11.23	Labonne et al. 2012
Rodentia	Ophiomys taylori	unknown	2	0.64	0.03	5.41	0.48	0.1	21.21	Labonne et al. 2012
Rodentia	Paradelomys crusafonti	unknown	2	0.87	0.03	3.48	0.64	0.02	2.89	Labonne et al. 2012
Rodentia	Peromyscus gossypinus	unknown	70	0.82	0.05	5.65	0.6	0.05	7.73	this study
Rodentia	Phaiomys leucurus	unknown	3	0.51	0.03	5.75	0.35	0.03	9.13	Labonne et al. 2012
Rodentia	Phodopus roborowskii	unknown	7	0.83	0.07	8.1	0.53	0.06	11.48	Labonne et al. 2012
Rodentia	Phodopus sungorus	unknown	4	0.92	0.08	8.16	0.72	0.08	10.91	Labonne et al. 2012
Rodentia	Plesispermophilus angustidens	unknown	2	1.19	0.03	2.8	1.31	0.16	11.95	Labonne et al. 2012
Rodentia	Pliolemmus antiquus	unknown	2	0.47	0	0.15	0.33	0.01	3.9	Labonne et al. 2012
Rodentia	Pliomys lenki	unknown	5	0.52	0.02	3.89	0.37	0.03	6.76	Labonne et al. 2012
Rodentia	Proneofiber guildayi	unknown	2	0.54	0.01	2.22	0.36	0.02	5.09	Labonne et al. 2012
Rodentia	Rhodanomys hugueneyae	unknown	2	0.89	0.06	7.17	0.63	0.1	15.31	Labonne et al. 2012
Rodentia	Rhodanomys schlosseri	unknown	3	0.9	0.13	14.79	0.59	0.06	10.66	Labonne et al. 2012
Rodentia	Ritteneria manca	unknown	2	0.89	0.05	5.24	0.66	0.1	15.74	Labonne et al. 2012
Rodentia	Ritteneria molinae	unknown	2	0.85	0.33	38.92	0.59	0.28	48.03	Labonne et al. 2012
Rodentia	Sciurus vulgaris L.	unknown	9	1.14	0.13	11.51	1.2	0.09	7.79	Labonne et al. 2012
Rodentia	Stephanomys donnezani	unknown	2	0.86	0.04	4.12	0.69	0.13	19.3	Labonne et al. 2012
Rodentia	Theridomys (T.) bonduelli	unknown	3	1.01	0.01	1.48	0.9	0.12	13.67	Labonne et al. 2012
Rodentia	Theridomys helmeri	unknown	3	1.01	0.04	3.71	0.96	0.18	18.79	Labonne et al. 2012

## Sheet: SI_Table2_LengthsBySample
SI Table 2. Samples of molar length ratios used to study the MMC.
			M2/M1 Length			M3/M1 Length
Order	Species	N	Mean	SD	CV	Mean	SD	CV	Reference
Carnivora	Canis latrans	71	0.44	1.07	0.985	0.22	1.367	2.568	Monson et al. 2019
Carnivora	Urocyon cinereoargenteus	35	0.009	0.06	0.047	0.025	0.076	0.358	Monson et al. 2019
Carnivora	Urocyon littoralis	17	2.034	5.592	4.752	11.496	5.575	13.95	Monson et al. 2019
Carnivora	Ursus americanus	58	0.754	1.11	1.053	0.447	1.136	1.411	Monson et al. 2019
Carnivora	Ursus maritimus	9	0.027	0.031	0.04	0.024	0.03	0.078	Monson et al. 2019
Carnivora	Vulpes vulpes	10	3.545	2.774	3.836	5.291	2.618	5.52	Monson et al. 2019
Cetartiodactyla	Blastocerus dichotomus	6	0.601	1.346	1.518	0.267	1.623	1.293	Monson et al. 2019
Cetartiodactyla	Choeropsis liberiensis	22	0.041	0.072	0.096	0.023	0.225	0.077	Monson et al. 2019
Cetartiodactyla	Hippocamelus bisulcus	4	6.821	5.345	6.354	8.541	13.853	5.984	Monson et al. 2019
Cetartiodactyla	Hippopotamus amphibius	114	0.837	1.077	1.21	0.562	1.267	1.053	Monson et al. 2019
Cetartiodactyla	Hylochoerus meinertzhageni	40	0.027	0.034	0.053	0.026	0.118	0.084	Monson et al. 2019
Cetartiodactyla	Muntiacus muntjak	16	3.244	3.121	4.408	4.665	9.348	7.96	Monson et al. 2019
Cetartiodactyla	Odocoileus hemionus	76	1.204	1.108	0.991	0.283	2.971	1.395	Monson et al. 2019
Cetartiodactyla	Ozotoceros bezoarticus	4	0.21	0.066	0.052	0.03	0.405	0.141	Monson et al. 2019
Cetartiodactyla	Potamochoerus larvatus	71	17.448	5.975	5.211	10.646	13.634	10.076	Monson et al. 2019
Cetartiodactyla	Potamochoerus porcus	41	1.025	1.122	1.01	0.548	1.468	1.036	Monson et al. 2019
Cetartiodactyla	Potamochoerus sp.	6	0.028	0.046	0.028	0.019	0.142	0.041	Monson et al. 2019
Cetartiodactyla	Pudu mephistophiles	2	2.758	4.07	2.814	3.404	9.705	3.912	Monson et al. 2019
Cetartiodactyla	Pudu puda	4	1.351	0.964	1.121	0.825	1.527	1.185	Monson et al. 2019
Cetartiodactyla	Rangifer tarandus	8	0.184	0.069	0.079	0.064	0.102	0.099	Monson et al. 2019
Chiroptera	Dobsonia minor	14	13.618	7.12	7.045	7.795	6.664	8.337	Monson et al. 2019
Chiroptera	Dobsonia moluccensis	5	1.045	0.981	1.02	1.065	1.143	1.048	Monson et al. 2019
Chiroptera	Pteropus conspicillatus	20	0.06	0.062	0.03	0.053	0.063	0.036	Monson et al. 2019
Chiroptera	Pteropus mariannus	30	5.703	6.357	2.957	4.979	5.472	3.412	Monson et al. 2019
Chiroptera	Pteropus woodfordi	2	1.141	1.418	1.117	0.71	1.385	0.445	Monson et al. 2019
Chiroptera	Rousettus amplexicaudatus	31	0.093	0.095	0.055	0.083	0.09	0.029	Monson et al. 2019
Perissodactyla	Equus burchelli	7	8.143	6.68	4.937	11.701	6.528	6.556	Monson et al. 2019
Perissodactyla	Equus ferus	5	1.082	1.156	1.007	0.965	1.113	0.761	Monson et al. 2019
Primates	Alouatta palliata	28	0.034	0.05	0.029	0.018	0.045	0.045	Monson et al. 2019
Primates	Cercocebus atys	4	3.181	4.288	2.92	1.845	4.061	5.959	Monson et al. 2019
Primates	Cercocebus torquatus	10	1.252	1.497	1.6	0.232	1.565	0.461	Monson et al. 2019
Primates	Cercopithecus mitis	81	0.067	0.124	0.139	0.029	0.194	0.049	Monson et al. 2019
Primates	Chlorocebus aethiops	8	5.323	8.265	8.706	12.506	12.428	10.558	Monson et al. 2019
Primates	Colobus guereza	112	1.123	1.179	1.277	0.474	1.218	0.851	Monson et al. 2019
Primates	Gorilla gorilla	41	0.023	0.065	0.091	0.019	0.056	0.037	Monson et al. 2019
Primates	Homo sapiens	25	2.065	5.504	7.156	3.947	4.633	4.349	Monson et al. 2019
Primates	Macaca fascicularis	74	1.305	1.413	0.869	1.501	2.388	0.393	Monson et al. 2019
Primates	Macaca mulatta	67	0.095	0.1	0.048	0.041	0.256	0.05	Monson et al. 2019
Primates	Nasalis larvatus	25	7.287	7.11	5.488	2.76	10.721	12.673	Monson et al. 2019
Primates	Pan paniscus	30	1.141	1.13	0.913	1.099	1.381	0.776	Monson et al. 2019
Primates	Pan troglodytes	54	0.027	0.056	0.056	0.02	0.11	0.034	Monson et al. 2019
Primates	Papio hamadryas	56	2.392	4.92	6.091	1.86	7.975	4.345	Monson et al. 2019
Primates	Pongo pygmaeus	8	1.097	0.956	0.672	1.596	2.075	0.367	Monson et al. 2019
Primates	Presbytis melalophos	76	0.059	0.06	0.047	0.157	0.269	0.045	Monson et al. 2019
Primates	Presbytis rubicunda	74	5.418	6.27	7.002	9.82	12.952	12.162	Monson et al. 2019
Primates	Theropithecus gelada	7	1.101	1.039	0.805	1.279	1.308	0.751	Monson et al. 2019
Rodentia	Lagostomus maximus	12	0.047	0.034	0.031	0.115	0.103	0.032	Monson et al. 2019
Rodentia	Peromyscus gossypinus	70	4.237	3.314	3.903	8.995	7.905	4.311	this study

## Sheet: SI_Table3_GossypinusScans
		SI Table 2. Metadata and measurements for specimens of Peromyscus gossypinusused in this study.
Institution	Specimen Number	MorphoSource Media ID	Voxel Resolution (mm)	specimen	state	sex	m1.length	m1.width	m2.length	m2.width	m3.length	m3.width	total.length	m1.area	m2.area	m3.area	total.area
LSUMZ	27583	M7268	0.013324	LSUMZ-27583	Louisiana	male	1.56	1.06	1.32	1.01	1.14	0.86	4.02	1.65	1.33	0.98	3.96
LSUMZ	27584	M7189	0.013683	LSUMZ-27584	Louisiana	female	1.59	0.95	1.24	0.99	1.01	0.86	3.84	1.51	1.22	0.87	3.61
LSUMZ	27588	M7179	0.015741	LSUMZ-27588	Louisiana	male	1.6	1.01	1.38	1.05	1.08	0.93	4.06	1.61	1.44	1	4.06
LSUMZ	27589	M7169	0.013683	LSUMZ-27589	Louisiana	female	1.62	1.02	1.23	0.94	1.1	0.87	3.95	1.65	1.15	0.95	3.75
LSUMZ	27590	M7174	0.015741	LSUMZ-27590	Louisiana	male	1.62	1.02	1.28	1.02	1.2	0.91	4.09	1.65	1.3	1.09	4.04
LSUMZ	27591	M7166	0.013324	LSUMZ-27591	Louisiana	female	1.61	1.02	1.28	1.02	1.09	0.89	3.98	1.64	1.31	0.97	3.93
LSUMZ	27592	M7175	0.015741	LSUMZ-27592	Louisiana	female	1.6	0.96	1.23	1.06	1.06	0.88	3.89	1.54	1.3	0.93	3.77
LSUMZ	27594	M7190	0.013324	LSUMZ-27594	Louisiana	female	1.53	0.97	1.29	1.03	1.07	0.87	3.89	1.48	1.33	0.93	3.74
LSUMZ	27595	M7191	0.013324	LSUMZ-27595	Louisiana	female	1.61	0.96	1.26	0.99	1	0.84	3.87	1.54	1.25	0.84	3.63
LSUMZ	27596	M7257	0.013324	LSUMZ-27596	Louisiana	female	1.5	1.01	1.2	1.04	1.16	0.89	3.86	1.52	1.24	1.04	3.8
LSUMZ	27597	M7181	0.013324	LSUMZ-27597	Louisiana	male	1.49	0.99	1.28	1.06	1.18	0.85	3.95	1.48	1.36	1	3.84
LSUMZ	27598	M7183	0.013324	LSUMZ-27598	Louisiana	female	1.55	0.98	1.29	1.02	1.1	0.84	3.94	1.52	1.31	0.93	3.76
LSUMZ	27599	M7184	0.015741	LSUMZ-27599	Louisiana	male	1.49	0.96	1.3	1.01	1.14	0.91	3.92	1.43	1.31	1.03	3.78
LSUMZ	27604	M7185	0.013324	LSUMZ-27604	Louisiana	male	1.55	1.02	1.25	0.98	0.96	0.83	3.77	1.58	1.23	0.8	3.6
LSUMZ	27606	M7178	0.013324	LSUMZ-27606	Louisiana	female	1.63	0.99	1.27	1.03	1.02	0.91	3.92	1.61	1.31	0.92	3.84
LSUMZ	27607	M7186	0.013683	LSUMZ-27607	Louisiana	female	1.65	1	1.3	1.06	1.02	0.86	3.97	1.65	1.38	0.88	3.91
LSUMZ	27608	M7171	0.013683	LSUMZ-27608	Louisiana	male	1.6	1	1.3	0.95	1.1	0.89	4	1.61	1.23	0.98	3.82
LSUMZ	27609	M7187	0.013324	LSUMZ-27609	Louisiana	male	1.48	0.93	1.24	0.97	0.99	0.81	3.72	1.37	1.2	0.81	3.38
LSUMZ	28768	M7188	0.013324	LSUMZ-28768	Louisiana	male	1.61	0.98	1.29	1	1.04	0.88	3.94	1.59	1.29	0.92	3.79
LSUMZ	34266	M7259	0.013324	LSUMZ-34266	Louisiana	female	1.64	1.01	1.37	1.03	1.08	0.92	4.09	1.66	1.41	0.99	4.06
OMNH	37151	M7260	0.013683	OMNH-37151	Oklahoma	male	1.5	0.99	1.21	1.02	1.06	0.86	3.78	1.49	1.24	0.91	3.63
OMNH	38063	M7261	0.013683	OMNH-38063	Oklahoma	male	1.7	1.07	1.35	1.07	1.13	0.99	4.18	1.82	1.45	1.13	4.39
OMNH	38387	M7262	0.013683	OMNH-38387	Oklahoma	male	1.68	1.1	1.35	1.08	1.11	0.91	4.13	1.85	1.45	1.01	4.31
OMNH	38440	M7193	0.015741	OMNH-38440	Oklahoma	female	1.64	1.08	1.34	1.1	1.07	0.99	4.05	1.77	1.47	1.07	4.3
OMNH	38572	M7227	0.015741	OMNH-38572	Oklahoma	male	1.65	1.05	1.27	1.1	1.12	1.02	4.04	1.74	1.4	1.14	4.27
OMNH	39222	M7226	0.013683	OMNH-39222	Oklahoma	male	1.76	1.14	1.32	1.1	1.24	1.03	4.32	2.01	1.44	1.27	4.72
OMNH	39223	M7228	0.013683	OMNH-39223	Oklahoma	female	1.65	1.03	1.26	1.08	1.05	0.92	3.97	1.7	1.37	0.97	4.03
OMNH	39308	M7265	0.013683	OMNH-39308	Oklahoma	male	1.68	1.06	1.33	1.05	1.07	0.96	4.08	1.79	1.4	1.03	4.22
OMNH	39361	M7266	0.015741	OMNH-39361	Oklahoma	male	1.75	1.1	1.4	1.09	1.09	1.02	4.24	1.93	1.53	1.12	4.57
OMNH	39362	M7386	0.015741	OMNH-39362	Oklahoma	male	1.71	1.09	1.28	1.14	1.05	0.96	4.03	1.86	1.46	1.01	4.33
OMNH	39426	M7385	0.015741	OMNH-39426	Oklahoma	female	1.64	1.04	1.36	1.07	1.09	0.95	4.1	1.71	1.46	1.04	4.21
OMNH	39429	M7363	0.015741	OMNH-39429	Oklahoma	male	1.66	1.14	1.43	1.16	1.16	1.03	4.24	1.9	1.65	1.19	4.74
OMNH	39430	M7362	0.015741	OMNH-39430	Oklahoma	male	1.69	1.05	1.3	1.11	1.09	0.96	4.09	1.77	1.45	1.05	4.27
OMNH	39431	M7359	0.010382	OMNH-39431	Oklahoma	male	1.7	1.11	1.38	1.1	1.14	1	4.22	1.9	1.52	1.14	4.55
OMNH	39462	M7384	0.015741	OMNH-39462	Oklahoma	female	1.77	1.09	1.39	1.06	1.18	1	4.35	1.94	1.48	1.18	4.6
OMNH	39487	M7382	0.015741	OMNH-39487	Oklahoma	female	1.66	1.1	1.45	1.13	1.25	1	4.37	1.83	1.65	1.25	4.72
OMNH	39488	M7361	0.015741	OMNH-39488	Oklahoma	male	1.71	1.05	1.31	1.11	1.02	1.03	4.03	1.79	1.45	1.05	4.29
OMNH	39867	M7360	0.015741	OMNH-39867	Oklahoma	female	1.69	1.11	1.41	1.12	1.17	0.99	4.27	1.88	1.58	1.16	4.62
OMNH	39932	M7256	0.010382	OMNH-39932	Oklahoma	male	1.66	1.02	1.44	1.05	1.17	0.94	4.27	1.69	1.52	1.1	4.3
OMNH	50021	M7255	0.012347	OMNH-50021	Oklahoma	female	1.72	1.08	1.41	1.13	1.03	0.95	4.15	1.85	1.58	0.98	4.41
OMNH	60989	M7254	0.015741	OMNH-60989	Tennessee	male	1.63	1.01	1.34	1.09	1.13	0.88	4.1	1.64	1.47	0.99	4.1
OMNH	60990	M7253	0.015741	OMNH-60990	Tennessee	female	1.63	0.96	1.33	1.06	1.04	0.88	4.01	1.57	1.41	0.91	3.9
OMNH	60991	M7252	0.015741	OMNH-60991	Tennessee	female	1.65	1.01	1.36	1.07	0.89	0.91	3.91	1.66	1.45	0.81	3.93
OMNH	60992	M7237	0.012347	OMNH-60992	Tennessee	female	1.67	1.04	1.34	1.06	1.02	0.89	4.02	1.73	1.42	0.9	4.05
OMNH	60993	M7236	0.012347	OMNH-60993	Tennessee	male	1.58	1.02	1.31	1.07	1.13	0.91	4.01	1.6	1.4	1.02	4.02
OMNH	60994	M7235	0.015741	OMNH-60994	Tennessee	male	1.7	1.02	1.38	1.06	1.12	0.94	4.2	1.73	1.46	1.05	4.24
OMNH	60995	M7234	0.015741	OMNH-60995	Tennessee	male	1.65	1	1.39	1.07	1.1	0.94	4.14	1.65	1.49	1.04	4.18
OMNH	60997	M7233	0.015741	OMNH-60997	Tennessee	female	1.62	1	1.3	1.02	1.12	0.93	4.04	1.62	1.32	1.05	3.99
OMNH	60998	M7232	0.012347	OMNH-60998	Tennessee	male	1.74	1.06	1.41	1.07	1.06	0.95	4.21	1.84	1.51	1.01	4.36
OMNH	60999	M7229	0.012347	OMNH-60999	Tennessee	male	1.64	1.14	1.32	1.16	1.16	0.91	4.11	1.87	1.53	1.06	4.45
UF	1124	M7349	0.013683	UF-1124	Florida	NA	1.67	1.11	1.27	1.05	1.12	0.88	4.06	1.86	1.34	0.99	4.18
UF	1125	M7348	0.013683	UF-1125	Florida	NA	1.57	0.94	1.22	0.95	1.07	0.87	3.85	1.48	1.16	0.93	3.56
UF	1128	M7347	0.013683	UF-1128	Florida	NA	1.5	0.92	1.24	0.99	1.1	0.85	3.84	1.39	1.23	0.93	3.54
UF	31436	M7346	0.009993	UF-31436	Florida	NA	1.58	1.04	1.23	1.04	1.04	0.9	3.86	1.65	1.28	0.94	3.86
UF	31441	M7344	0.009993	UF-31441	Florida	NA	1.51	1	1.24	0.95	1.19	0.84	3.93	1.51	1.18	1	3.69
UF	31442	M7332	0.013683	UF-31442	Florida	NA	1.62	1.02	1.25	1.08	1.11	0.88	3.99	1.66	1.35	0.98	3.98
UF	31642	M7331	0.013683	UF-31642	Florida	NA	1.65	0.98	1.32	1.01	1.07	0.88	4.04	1.61	1.33	0.94	3.88
UF	31646	M7333	0.013683	UF-31646	Florida	NA	1.67	1.04	1.29	1.07	1.11	0.91	4.07	1.74	1.38	1.01	4.13
UF	31648	M7330	0.013683	UF-31648	Florida	NA	1.54	0.99	1.29	0.96	1.1	0.9	3.93	1.52	1.25	0.99	3.75
UF	31649	M7329	0.013683	UF-31649	Florida	NA	1.72	1.07	1.28	1.07	1.02	0.89	4.02	1.84	1.36	0.91	4.11
UF	31933	M7327	0.013683	UF-31933	Florida	NA	1.61	0.95	1.25	0.99	1.04	0.86	3.91	1.54	1.24	0.9	3.68
UF	31936	M7325	0.013683	UF-31936	Florida	NA	1.6	0.99	1.28	1.01	1.17	0.87	4.05	1.58	1.3	1.02	3.9
UF	32001	M7322	0.013683	UF-32001	Florida	NA	1.57	0.96	1.23	0.98	1.09	0.82	3.89	1.51	1.2	0.89	3.61
UF	32002	M7319	0.013683	UF-32002	Florida	NA	1.55	0.97	1.26	1.03	1.04	0.88	3.84	1.51	1.3	0.92	3.72
UF	32147	M7321	0.013683	UF-32147	Florida	NA	1.57	0.91	1.21	0.96	1.1	0.84	3.88	1.42	1.17	0.92	3.51
UF	32148	M7317	0.013683	UF-32148	Florida	NA	1.55	1	1.24	1.03	0.99	0.87	3.78	1.55	1.28	0.86	3.69
UF	32151	M7320	0.013683	UF-32151	Florida	NA	1.68	1.02	1.32	1.11	1.05	0.91	4.05	1.72	1.46	0.96	4.14
UF	32152	M7316	0.013683	UF-32152	Florida	NA	1.54	0.98	1.24	1	1.06	0.89	3.84	1.51	1.25	0.94	3.7
UF	32162	M7310	0.013683	UF-32162	Florida	NA	1.66	0.99	1.32	1.07	1.06	0.94	4.04	1.64	1.4	1	4.05
UF	32163	M7343	0.015741	UF-32163	Florida	NA	1.53	0.96	1.28	0.95	0.99	0.83	3.81	1.48	1.22	0.82	3.52

## Sheet: SI_Table4_CovarianceArea
SI Table 4. Observed and expected estimates of parameters that should be influenced by the ICM, tested using Bayesian Markov Chain Monte Carlo model fitting.
Variable	Estimates			Predictions
		Lower PCI	Upper PCI		Lower PCI	Upper PCI
Mean M3	0.983	0.969	1.016	1.073	1.039	1.111
Variance M3	0.009	0.007	0.013	0.023	0.015	0.032
Covariance(M1,M3)	0.011	0.006	0.015	0.005	0.0002	0.012
Covariance(M2,M3)	0.008	0.005	0.011	0.014	0.009	0.02
Mean relative M2	0.341	0.337	0.343	0.333	0.333	0.333
Variance relative M3	0.0002	0.0001	0.0003	0.0002	0.0001	0.0002

## Sheet: SI_Table5_CovarianceLength
SI Table 5. Observed and expected estimates of parameters that should be influenced by the MMC tested using Bayesian Markov Chain Monte Carlo model fitting.
Variable	Estimates			Predictions
		Lower PCI	Upper PCI		Lower PCI	Upper PCI
Mean M3	1.088	1.072	1.103	0.986	0.966	1.01
Variance M3	0.004	0.003	0.005	0.008	0.006	0.012
Covariance(M1,M3)	0.001	-0.001	0.002	0.001	-0.001	0.003
Covariance(M2,M3)	0.001	0	0.002	0.005	0.003	0.006
Mean relative M2	0.325	0.323	0.327	0.333	0.333	0.333
Variance relative M3	0.0002	0.0001	0.0002	0.0001	0.0001	0.0002

## Sheet: SI_Table6_SensitivitySampleSize
SI Table 6. Results of resampling the sample ratios of molar crowns of Peromyscus gossypinus to assess sensitivity to sample size.
	Area						Length
	M2/M1			M3/M1			M2/M1			M3/M1
N	Proportion Resamples Outside Mean HPD	Proportion Resamples Outside SD HPD	Average SD Outside HPD	Proportion Resamples Outside Mean HPD	Proportion Resamples Outside SD HPD	Number of Resamples with Average SD Outside HPD	Proportion Resamples Outside Mean HPD	Proportion Resamples Outside SD HPD	Number of Resamples with Average SD Outside HPD	Proportion Resamples Outside Mean HPD	Proportion Resamples Outside SD HPD	Number of Resamples with Average SD Outside HPD
2	0.004	0.861	TRUE	0.003	0.875	TRUE	0.005	0.849	TRUE	0.005	0.827	TRUE
3	0	0.768	FALSE	0.001	0.766	FALSE	0.001	0.76	FALSE	0.001	0.793	FALSE
4	0	0.681	FALSE	0	0.713	FALSE	0	0.672	FALSE	0	0.705	FALSE
5	0	0.634	FALSE	0	0.674	FALSE	0	0.642	FALSE	0	0.719	FALSE
6	0	0.57	FALSE	0	0.629	FALSE	0	0.555	FALSE	0	0.656	FALSE
7	0	0.592	FALSE	0	0.576	FALSE	0	0.549	FALSE	0	0.628	FALSE
8	0	0.546	FALSE	0	0.527	FALSE	0	0.489	FALSE	0	0.588	FALSE
9	0	0.507	FALSE	0	0.511	FALSE	0	0.458	FALSE	0	0.532	FALSE
10	0	0.486	FALSE	0	0.443	FALSE	0	0.425	FALSE	0	0.509	FALSE
11	0	0.447	FALSE	0	0.45	FALSE	0	0.375	FALSE	0	0.484	FALSE
12	0	0.422	FALSE	0	0.407	FALSE	0	0.384	FALSE	0	0.456	FALSE
13	0	0.413	FALSE	0	0.391	FALSE	0	0.315	FALSE	0	0.428	FALSE
14	0	0.385	FALSE	0	0.359	FALSE	0	0.307	FALSE	0	0.402	FALSE
15	0	0.341	FALSE	0	0.324	FALSE	0	0.261	FALSE	0	0.386	FALSE
16	0	0.353	FALSE	0	0.317	FALSE	0	0.25	FALSE	0	0.382	FALSE
17	0	0.31	FALSE	0	0.299	FALSE	0	0.236	FALSE	0	0.318	FALSE
18	0	0.295	FALSE	0	0.277	FALSE	0	0.196	FALSE	0	0.322	FALSE
19	0	0.263	FALSE	0	0.266	FALSE	0	0.195	FALSE	0	0.302	FALSE
20	0	0.238	FALSE	0	0.242	FALSE	0	0.178	FALSE	0	0.273	FALSE
21	0	0.231	FALSE	0	0.22	FALSE	0	0.168	FALSE	0	0.261	FALSE
22	0	0.226	FALSE	0	0.224	FALSE	0	0.136	FALSE	0	0.248	FALSE
23	0	0.212	FALSE	0	0.215	FALSE	0	0.138	FALSE	0	0.209	FALSE
24	0	0.185	FALSE	0	0.162	FALSE	0	0.12	FALSE	0	0.19	FALSE
25	0	0.172	FALSE	0	0.157	FALSE	0	0.105	FALSE	0	0.184	FALSE
26	0	0.145	FALSE	0	0.16	FALSE	0	0.107	FALSE	0	0.199	FALSE
27	0	0.145	FALSE	0	0.125	FALSE	0	0.094	FALSE	0	0.164	FALSE
28	0	0.142	FALSE	0	0.157	FALSE	0	0.097	FALSE	0	0.171	FALSE
29	0	0.133	FALSE	0	0.131	FALSE	0	0.085	FALSE	0	0.155	FALSE
30	0	0.11	FALSE	0	0.123	FALSE	0	0.075	FALSE	0	0.147	FALSE
31	0	0.104	FALSE	0	0.099	FALSE	0	0.064	FALSE	0	0.126	FALSE
32	0	0.082	FALSE	0	0.097	FALSE	0	0.058	FALSE	0	0.124	FALSE
33	0	0.076	FALSE	0	0.105	FALSE	0	0.046	FALSE	0	0.135	FALSE
34	0	0.086	FALSE	0	0.074	FALSE	0	0.05	FALSE	0	0.083	FALSE
35	0	0.064	FALSE	0	0.071	FALSE	0	0.029	FALSE	0	0.102	FALSE
36	0	0.079	FALSE	0	0.069	FALSE	0	0.042	FALSE	0	0.09	FALSE
37	0	0.05	FALSE	0	0.06	FALSE	0	0.032	FALSE	0	0.076	FALSE
38	0	0.051	FALSE	0	0.048	FALSE	0	0.039	FALSE	0	0.062	FALSE
39	0	0.054	FALSE	0	0.044	FALSE	0	0.028	FALSE	0	0.049	FALSE
40	0	0.048	FALSE	0	0.046	FALSE	0	0.016	FALSE	0	0.056	FALSE
41	0	0.029	FALSE	0	0.034	FALSE	0	0.019	FALSE	0	0.053	FALSE
42	0	0.035	FALSE	0	0.039	FALSE	0	0.016	FALSE	0	0.055	FALSE
43	0	0.04	FALSE	0	0.024	FALSE	0	0.018	FALSE	0	0.041	FALSE
44	0	0.039	FALSE	0	0.027	FALSE	0	0.012	FALSE	0	0.044	FALSE
45	0	0.022	FALSE	0	0.023	FALSE	0	0.005	FALSE	0	0.029	FALSE
46	0	0.019	FALSE	0	0.013	FALSE	0	0.003	FALSE	0	0.03	FALSE
47	0	0.016	FALSE	0	0.026	FALSE	0	0.004	FALSE	0	0.031	FALSE
48	0	0.019	FALSE	0	0.016	FALSE	0	0.004	FALSE	0	0.025	FALSE
49	0	0.009	FALSE	0	0.017	FALSE	0	0.006	FALSE	0	0.023	FALSE
50	0	0.014	FALSE	0	0.014	FALSE	0	0.005	FALSE	0	0.009	FALSE
51	0	0.009	FALSE	0	0.004	FALSE	0	0.001	FALSE	0	0.016	FALSE
52	0	0.01	FALSE	0	0.008	FALSE	0	0.002	FALSE	0	0.013	FALSE
53	0	0.008	FALSE	0	0.008	FALSE	0	0.001	FALSE	0	0.012	FALSE
54	0	0.005	FALSE	0	0.006	FALSE	0	0.001	FALSE	0	0.009	FALSE
55	0	0.004	FALSE	0	0.004	FALSE	0	0.001	FALSE	0	0.007	FALSE
56	0	0.001	FALSE	0	0.005	FALSE	0	0.001	FALSE	0	0.01	FALSE
57	0	0.001	FALSE	0	0	FALSE	0	0.001	FALSE	0	0.006	FALSE
58	0	0	FALSE	0	0.004	FALSE	0	0	FALSE	0	0.006	FALSE
59	0	0.001	FALSE	0	0	FALSE	0	0	FALSE	0	0.003	FALSE
60	0	0	FALSE	0	0	FALSE	0	0	FALSE	0	0.001	FALSE
61	0	0.001	FALSE	0	0	FALSE	0	0	FALSE	0	0	FALSE
62	0	0	FALSE	0	0	FALSE	0	0	FALSE	0	0	FALSE
63	0	0	FALSE	0	0	FALSE	0	0	FALSE	0	0	FALSE
64	0	0	FALSE	0	0	FALSE	0	0	FALSE	0	0	FALSE
65	0	0	FALSE	0	0	FALSE	0	0	FALSE	0	0	FALSE
66	0	0	FALSE	0	0	FALSE	0	0	FALSE	0	0	FALSE
67	0	0	FALSE	0	0	FALSE	0	0	FALSE	0	0	FALSE
68	0	0	FALSE	0	0	FALSE	0	0	FALSE	0	0	FALSE
69	0	0	FALSE	0	0	FALSE	0	0	FALSE	0	0	FALSE
70	0	0	FALSE	0	0	FALSE	0	0	FALSE	0	0	FALSE

## Sheet: SI_Table7_AdditionalSampleSize
SI Table 7. Minimum sample sizes required to accurately estimate mean and variance in samples of various mammals.
Genus	Species	Measurement	Minimum N (M2/M1)	Minimum N (M3/M1)
Canis	latrans	length	35	39
Cercopithecus	cephus cephus (male)	area	30	28
Cercopithecus	mitis	length	56	53
Colobus	guereza	length	50	78
Gorilla	gorilla gorilla (male)	area	27	22
Gorilla	gorilla	length	24	24
Hippopotamus	amphibius	length	64	52
Macaca	fascicularis	length	48	40
Macaca	mulatta	length	64	41
Odocoileus	hemionus	length	38	39
Pan	troglodytes troglodytes (female)	area	26	21
Pan	troglodytes	length	24	33
Papio	hamadryas	length	27	35
Potamochoerus	larvatus	length	40	31
Potamochoerus	porcus	length	32	29
Presbytis	melalophos	length	47	40
Presbytis	rubicunda	length	42	31
Ursus	americanus	length	56	52
